# Supplementary material for: BUB1 an Overexpressed Kinase in Sarcoma: Finding New Target Therapy for Osteosarcoma, Liposarcoma, Synovial Sarcoma, and Leiomyosarcoma
Source: Biomolecules. 2025 Jul 18;15(7):1046. doi: 10.3390/biom15071046 (PMC12293735; doi:10.3390/biom15071046)
Supplement: Supplementary file 1 [file biomolecules-15-01046-s001.zip]

Archive with 118 entries (105 files):
- Raw data fig.4 /
- __MACOSX/._Raw data fig.4 
- Raw data fig.4 /FIGURE 4E/
- __MACOSX/Raw data fig.4 /._FIGURE 4E
- Raw data fig.4 /FIGURE 4C/
- __MACOSX/Raw data fig.4 /._FIGURE 4C
- Raw data fig.4 /FIGURE 4D/
- __MACOSX/Raw data fig.4 /._FIGURE 4D
- Raw data fig.4 /.DS_Store
- __MACOSX/Raw data fig.4 /._.DS_Store
- Raw data fig.4 /FIGURE 4B /
- __MACOSX/Raw data fig.4 /._FIGURE 4B 
- Raw data fig.4 /FIGURE 4A/
- __MACOSX/Raw data fig.4 /._FIGURE 4A
- Raw data fig.4 /FIGURE 4F/
- __MACOSX/Raw data fig.4 /._FIGURE 4F
- Raw data fig.4 /FIGURE 4H/
- __MACOSX/Raw data fig.4 /._FIGURE 4H
- Raw data fig.4 /FIGURE 4G/
- __MACOSX/Raw data fig.4 /._FIGURE 4G
- Raw data fig.4 /FIGURE 4E/.DS_Store
- __MACOSX/Raw data fig.4 /FIGURE 4E/._.DS_Store
- Raw data fig.4 /FIGURE 4E/DENSITOMETRY.xlsx
- __MACOSX/Raw data fig.4 /FIGURE 4E/._DENSITOMETRY.xlsx
- Raw data fig.4 /FIGURE 4C/DENSITOMETRY BUB1 SARCOMA CELL LINES VS PDSC.xlsx
- __MACOSX/Raw data fig.4 /FIGURE 4C/._DENSITOMETRY BUB1 SARCOMA CELL LINES VS PDSC.xlsx
- Raw data fig.4 /FIGURE 4D/.DS_Store
- __MACOSX/Raw data fig.4 /FIGURE 4D/._.DS_Store
- Raw data fig.4 /FIGURE 4D/HTB-88/
- __MACOSX/Raw data fig.4 /FIGURE 4D/._HTB-88
- Raw data fig.4 /FIGURE 4D/U-2OS/
- __MACOSX/Raw data fig.4 /FIGURE 4D/._U-2OS
- Raw data fig.4 /FIGURE 4B /.DS_Store
- __MACOSX/Raw data fig.4 /FIGURE 4B /._.DS_Store
- Raw data fig.4 /FIGURE 4B /ACTIN/
- __MACOSX/Raw data fig.4 /FIGURE 4B /._ACTIN
- Raw data fig.4 /FIGURE 4B /TOTAL BUB1/
- __MACOSX/Raw data fig.4 /FIGURE 4B /._TOTAL BUB1
- Raw data fig.4 /FIGURE 4A/.DS_Store
- __MACOSX/Raw data fig.4 /FIGURE 4A/._.DS_Store
- Raw data fig.4 /FIGURE 4A/Grafica final BUB1.jpg
- __MACOSX/Raw data fig.4 /FIGURE 4A/._Grafica final BUB1.jpg
- Raw data fig.4 /FIGURE 4A/qPCR BUB1 .xlsx
- __MACOSX/Raw data fig.4 /FIGURE 4A/._qPCR BUB1 .xlsx
- Raw data fig.4 /FIGURE 4F/.DS_Store
- __MACOSX/Raw data fig.4 /FIGURE 4F/._.DS_Store
- Raw data fig.4 /FIGURE 4F/NT2 U2OS.jpg
- __MACOSX/Raw data fig.4 /FIGURE 4F/._NT2 U2OS.jpg
- Raw data fig.4 /FIGURE 4F/BNP 5microM 1 U2OS.jpg
- __MACOSX/Raw data fig.4 /FIGURE 4F/._BNP 5microM 1 U2OS.jpg
- Raw data fig.4 /FIGURE 4F/DMSO2 USO2.jpg
- __MACOSX/Raw data fig.4 /FIGURE 4F/._DMSO2 USO2.jpg
- Raw data fig.4 /FIGURE 4F/BNP 20microM 2U2OS.jpg
- __MACOSX/Raw data fig.4 /FIGURE 4F/._BNP 20microM 2U2OS.jpg
- Raw data fig.4 /FIGURE 4F/BNP 20microM 1 U2OS.jpg
- __MACOSX/Raw data fig.4 /FIGURE 4F/._BNP 20microM 1 U2OS.jpg
- Raw data fig.4 /FIGURE 4F/BNP 10microM 2U2OS.jpg
- __MACOSX/Raw data fig.4 /FIGURE 4F/._BNP 10microM 2U2OS.jpg
- Raw data fig.4 /FIGURE 4F/BNP 10microM 1 U2OS.jpg
- __MACOSX/Raw data fig.4 /FIGURE 4F/._BNP 10microM 1 U2OS.jpg
- Raw data fig.4 /FIGURE 4F/DMSO1 USO2.jpg
- __MACOSX/Raw data fig.4 /FIGURE 4F/._DMSO1 USO2.jpg
- Raw data fig.4 /FIGURE 4F/BNP 5microM 2U2OS.jpg
- __MACOSX/Raw data fig.4 /FIGURE 4F/._BNP 5microM 2U2OS.jpg
- Raw data fig.4 /FIGURE 4F/NT1 U2OS.jpg
- __MACOSX/Raw data fig.4 /FIGURE 4F/._NT1 U2OS.jpg
- Raw data fig.4 /FIGURE 4H/MTT 88 .xlsx
- __MACOSX/Raw data fig.4 /FIGURE 4H/._MTT 88 .xlsx
- Raw data fig.4 /FIGURE 4H/MTT U-2OS .xlsx
- __MACOSX/Raw data fig.4 /FIGURE 4H/._MTT U-2OS .xlsx
- Raw data fig.4 /FIGURE 4G/HTB-88 Colony Assay 2.JPEG
- __MACOSX/Raw data fig.4 /FIGURE 4G/._HTB-88 Colony Assay 2.JPEG
- Raw data fig.4 /FIGURE 4G/HTB-88 Colony Assay 3.JPEG
- __MACOSX/Raw data fig.4 /FIGURE 4G/._HTB-88 Colony Assay 3.JPEG
- Raw data fig.4 /FIGURE 4G/U-2OS Colony Assay 2.jpg
- __MACOSX/Raw data fig.4 /FIGURE 4G/._U-2OS Colony Assay 2.jpg
- Raw data fig.4 /FIGURE 4G/U-2OS Colony Assay 3.jpg
- __MACOSX/Raw data fig.4 /FIGURE 4G/._U-2OS Colony Assay 3.jpg
- Raw data fig.4 /FIGURE 4G/U-2OS Colony Assay 1.jpg
- __MACOSX/Raw data fig.4 /FIGURE 4G/._U-2OS Colony Assay 1.jpg
- Raw data fig.4 /FIGURE 4G/HTB-88 Colony Assay 1.JPEG
- __MACOSX/Raw data fig.4 /FIGURE 4G/._HTB-88 Colony Assay 1.JPEG
- Raw data fig.4 /FIGURE 4D/HTB-88/p-Thr120 H2A HTB-88.tif
- __MACOSX/Raw data fig.4 /FIGURE 4D/HTB-88/._p-Thr120 H2A HTB-88.tif
- Raw data fig.4 /FIGURE 4D/HTB-88/p-Ser473 AKT.tif
- __MACOSX/Raw data fig.4 /FIGURE 4D/HTB-88/._p-Ser473 AKT.tif
- Raw data fig.4 /FIGURE 4D/HTB-88/ ACTIN  HTB-88.tif
- __MACOSX/Raw data fig.4 /FIGURE 4D/HTB-88/._ ACTIN  HTB-88.tif
- Raw data fig.4 /FIGURE 4D/HTB-88/BUB1 TOTAL HTB-88.tif
- __MACOSX/Raw data fig.4 /FIGURE 4D/HTB-88/._BUB1 TOTAL HTB-88.tif
- Raw data fig.4 /FIGURE 4D/HTB-88/Total-AKT.tif
- __MACOSX/Raw data fig.4 /FIGURE 4D/HTB-88/._Total-AKT.tif
- Raw data fig.4 /FIGURE 4D/HTB-88/Total H2A HTB-88.tif
- __MACOSX/Raw data fig.4 /FIGURE 4D/HTB-88/._Total H2A HTB-88.tif
- Raw data fig.4 /FIGURE 4D/U-2OS/p-Ser473 AKT.tif
- __MACOSX/Raw data fig.4 /FIGURE 4D/U-2OS/._p-Ser473 AKT.tif
- Raw data fig.4 /FIGURE 4D/U-2OS/p-Thr120 H2A U-2OS.tif
- __MACOSX/Raw data fig.4 /FIGURE 4D/U-2OS/._p-Thr120 H2A U-2OS.tif
- Raw data fig.4 /FIGURE 4D/U-2OS/Total H2A U-2OS.tif
- __MACOSX/Raw data fig.4 /FIGURE 4D/U-2OS/._Total H2A U-2OS.tif
- Raw data fig.4 /FIGURE 4D/U-2OS/Total BUB1 U-2OS.tif
- __MACOSX/Raw data fig.4 /FIGURE 4D/U-2OS/._Total BUB1 U-2OS.tif
- Raw data fig.4 /FIGURE 4D/U-2OS/TOTAL AKT.tif
- __MACOSX/Raw data fig.4 /FIGURE 4D/U-2OS/._TOTAL AKT.tif
- Raw data fig.4 /FIGURE 4D/U-2OS/Actin U-2OS.tif
- __MACOSX/Raw data fig.4 /FIGURE 4D/U-2OS/._Actin U-2OS.tif
- Raw data fig.4 /FIGURE 4B /ACTIN/BUB1 ACTINA2.tif
- __MACOSX/Raw data fig.4 /FIGURE 4B /ACTIN/._BUB1 ACTINA2.tif
- Raw data fig.4 /FIGURE 4B /ACTIN/BUB1 ACTINA3.tif
- __MACOSX/Raw data fig.4 /FIGURE 4B /ACTIN/._BUB1 ACTINA3.tif
- Raw data fig.4 /FIGURE 4B /ACTIN/BUB1 ACTINA1 .tif
- __MACOSX/Raw data fig.4 /FIGURE 4B /ACTIN/._BUB1 ACTINA1 .tif
- Raw data fig.4 /FIGURE 4B /TOTAL BUB1/TOTAL BUB1 3.tif
- __MACOSX/Raw data fig.4 /FIGURE 4B /TOTAL BUB1/._TOTAL BUB1 3.tif
- Raw data fig.4 /FIGURE 4B /TOTAL BUB1/TOTAL BUB1 1.tif
- __MACOSX/Raw data fig.4 /FIGURE 4B /TOTAL BUB1/._TOTAL BUB1 1.tif
- Raw data fig.4 /FIGURE 4B /TOTAL BUB1/TOTAL BUB1 2.png
- __MACOSX/Raw data fig.4 /FIGURE 4B /TOTAL BUB1/._TOTAL BUB1 2.png
