# Supplementary material for: BUB1 an Overexpressed Kinase in Sarcoma: Finding New Target Therapy for Osteosarcoma, Liposarcoma, Synovial Sarcoma, and Leiomyosarcoma
Source: Biomolecules. 2025 Jul 18;15(7):1046. doi: 10.3390/biom15071046 (PMC12293735; doi:10.3390/biom15071046)
Supplement: Supplementary file 1 [file biomolecules-15-01046-s001.zip › Raw data fig.4 /FIGURE 4E/DENSITOMETRY.xlsx]

## Sheet: U-2OS
U-2OS
		U-2OS p-AKT				U-2OS p-Histona 2A
		FOLD 1	FOLD 2	FOLD 3		FOLD1	FOLD 2	FOLD 3
	NT	1	1	1		1	1	1
	DMSO	0.847883	0.983092	0.978832		1.115	1.09289	1.12058
	5 microMolar	1.36707	1.65391	1.48329		1.46831	1.56815	1.39452
	10 microMolar	1.79988	1.63509	1.88329		1.52617	1.36095	1.42742
	20 Micromolar	0.463262	0.40024	0.438496		0.250993	0.297671	0.179983

## Sheet: HTB-88
HTB-88
		HTB-88 p-AKT				HTB-88 p-Histona 2A
		FOLD 1	FOLD 2	FOLD 3		FOLD1	FOLD 2	FOLD 3
	NT	1	1	1		1	1	1
	DMSO	0.974786	0.864054	0.858102		1.06634	1.08634	1.1833
	5 microMolar	0.576032	0.4873	0.214121		0.496729	0.607293	0.68564
	10 microMolar	0.648297	0.428111	0.359523		0.840591	0.640591	0.79124
	20 Micromolar	0.264885	0.293873	0.100612		0.36154	0.282041	0.387932
