# Supplementary material for: BUB1 an Overexpressed Kinase in Sarcoma: Finding New Target Therapy for Osteosarcoma, Liposarcoma, Synovial Sarcoma, and Leiomyosarcoma
Source: Biomolecules. 2025 Jul 18;15(7):1046. doi: 10.3390/biom15071046 (PMC12293735; doi:10.3390/biom15071046)
Supplement: Supplementary file 1 [file biomolecules-15-01046-s001.zip › Raw data fig.4 /FIGURE 4C/DENSITOMETRY BUB1 SARCOMA CELL LINES VS PDSC.xlsx]

## Sheet: Densitometry
	ACTIN	BUB1	BU1/ACTIN	FOLD
DPSC	24299.4	3000	0.12346	1
U-2OS	31810.8	17142.3	0.538884	4.36484
HTB-92	20439	14289.1	0.699109	5.66263
HTB-93	22454.4	13349.8	0.594529	4.81556
HTB-88	27036.8	29867.7	1.1047	8.94787
	ACTIN	BUB1	BU1/ACTIN	FOLD
DPSC	22020.1	6931.69	0.31479	1
U-2OS	20145.7	20127.7	0.999107	3.17389
HTB-92	15323.8	30442.1	1.98659	6.31084
HTB-93	20021.9	20375.7	1.01767	3.23287
HTB-88	22955	75188.4	3.27547	10.4053
	ACTIN	BUB1	BU1/ACTIN	FOLD
DPSC	26837.7	2880.81	0.107342	1
U-2OS	22126.9	11215.3	0.506862	4.72193
HTB-92	16172.6	10112.6	0.625288	5.82519
HTB-93	19304.4	9233.3	0.478301	4.45586
HTB-88	17031.6	18224	1.07001	9.96826
