# Supplementary material for: BUB1 an Overexpressed Kinase in Sarcoma: Finding New Target Therapy for Osteosarcoma, Liposarcoma, Synovial Sarcoma, and Leiomyosarcoma
Source: Biomolecules. 2025 Jul 18;15(7):1046. doi: 10.3390/biom15071046 (PMC12293735; doi:10.3390/biom15071046)
Supplement: Supplementary file 1 [file biomolecules-15-01046-s001.zip › Raw data fig.4 /FIGURE 4A/qPCR BUB1 .xlsx]

## Sheet: Hoja1
SAMPLE	CT BUB1	CT ACTIN	DCT	DDCT	Fold Change
DPSC-1	28.985	15.595	13.39	0	1
DPSC-2	28.95	15.6	13.35	0	1
DPSC-3	29.02	15.59	13.43	0.08	0.946058
U2-OS-1	21.07	14.465	6.605	-6.785	110.278
U2-OS-2	21.02	14.35	6.67	-6.68	102.537
U-2OS-3	21.12	14.58	6.54	-6.81	112.206
HTB-92-1	27.98	21.175	6.805	-6.585	96.0025
HTB-92-2	28	21.19	6.81	-6.54	93.0542
HTB-92-3	27.96	21.16	6.8	-6.55	93.7015
HTB-93-1	24.925	14.0055	10.9195	-2.4705	5.54236
HTB-93-2	24.96	14.05	10.91	-2.44	5.42642
HTB-93-3	24.89	14.06	10.83	-2.52	5.73582
HTB-88-1	21.55	14.09	7.46	-5.93	60.9688
HTB-88-2	21.54	14.18	7.36	-5.99	63.5579
HTB-88-3	21.56	14	7.56	-5.79	55.3304
