# Supplementary material for: BUB1 an Overexpressed Kinase in Sarcoma: Finding New Target Therapy for Osteosarcoma, Liposarcoma, Synovial Sarcoma, and Leiomyosarcoma
Source: Biomolecules. 2025 Jul 18;15(7):1046. doi: 10.3390/biom15071046 (PMC12293735; doi:10.3390/biom15071046)
Supplement: Supplementary file 1 [file biomolecules-15-01046-s001.zip › Raw data fig.4 /FIGURE 4H/MTT 88 .xlsx]

## Sheet: htb-88-1
	1	2	3	4	5	6	7	8	9	10	11	12
A	0.734	0.544	0.501	0.47	0.311
B	0.629	0.67	0.513	0.48	0.336
C	0.652	0.632	0.569	0.449	0.422
D	0.627	0.613	0.528	0.484	0.309

## Sheet: HTB 88-2
	1	2	3	4	5	6	7	8	9	10	11	12
A	0.79	0.725	0.545	0.448	0.389
B	0.771	0.686	0.637	0.47	0.364
C	0.732	0.691	0.618	0.528	0.309
D	0.752	0.775	0.628	0.435	0.27

## Sheet: HTB-88-3
	1	2	3	4	5	6	7	8	9	10	11	12
A	0.733	0.571	0.433	0.336	0.356
B	0.635	0.521	0.509	0.349	0.353
C	0.57	0.725	0.465	0.468	0.392
D	0.556	0.62	0.605	0.494	0.327
