# Supplementary material for: BUB1 an Overexpressed Kinase in Sarcoma: Finding New Target Therapy for Osteosarcoma, Liposarcoma, Synovial Sarcoma, and Leiomyosarcoma
Source: Biomolecules. 2025 Jul 18;15(7):1046. doi: 10.3390/biom15071046 (PMC12293735; doi:10.3390/biom15071046)
Supplement: Supplementary file 1 [file biomolecules-15-01046-s001.zip › Raw data fig.4 /FIGURE 4H/MTT U-2OS .xlsx]

## Sheet: U-2OS 1
	1	2	3	4	5
A	0.897	0.738	0.637	0.592	0.445
B	0.807	0.663	0.635	0.629	0.396
C	0.912	0.752	0.635	0.726	0.45
D	0.899	0.762	0.671	0.642	0.442

## Sheet: U-2OS 2
	1	2	3	4	5
A	0.86	0.707	0.637	0.571	0.467
B	0.846	0.754	0.671	0.522	0.455
C	0.908	0.642	0.618	0.552	0.384
D	0.78	0.662	0.618	0.59	0.376

## Sheet: U-2OS 3 
	1	2	3	4	5
A	0.718	0.794	0.672	0.553	0.414
B	0.714	0.739	0.602	0.553	0.426
C	0.777	0.757	0.581	0.515	0.473
D	0.757	0.771	0.739	0.507	0.408
